# Supplementary material for: Gender-Specific Interactions Between Adiposity, Alcohol Consumption, and Biological Stress Biomarkers Among College Students in the United States
Source: Nutrients. 2025 Aug 14;17(16):2640. doi: 10.3390/nu17162640 (PMC12389152; doi:10.3390/nu17162640)
Supplement: Supplementary file 1 [file nutrients-17-02640-s001.zip › Table S1.xlsx]

## Sheet: Sheet1
BMI	BMI_ID	age	Sex	Sex_ID	fat %	fat_ID	ethnicGroup	ALCOHOL (g/day)	Cortisol (µg/dL)	amylase (U/ml)	TOTAL_PROTEIN (g/day)	TOTAL_FAT (g/day)	TOTAL_SUGARS (g/day)	TOTAL_DIETARY_FIBER (g/day)	ALCOHOL_C	CORTISOL_C	AMYLASE_C	PROTEIN_C	FAT_C	SUGAR_C	FIBER_C
24.6	Normal	18	1	Female	28.7	Healthy	1	19.88	0.409486	131.2	98.46	86.7	101.09	20.42	10.8677	0.0731162	21.4728	27.5934	15.6158	-26.0319	3.87495
28.4	Overweight and Obese	19	1	Female	38.7	Overfat/obese	1	0.01	0.320407	122.836	64.48	101.69	190.25	17.07	-9.00232	-0.0159621	13.1088	-6.38663	30.6058	63.1281	0.524947
28.5	Overweight and Obese	19	1	Female	35	Overfat/obese	2	0	0.250638	99.876	9.5	25.44	87.84	7.07	-9.01232	-0.0857312	-9.85122	-61.3666	-45.6442	-39.2819	-9.47505
18.2	Underweight	20	1	Female	17	Underfat	1	0	0.115777	61.336	62.84	62.66	82.93	15.68	-9.01232	-0.220592	-48.3912	-8.02663	-8.42421	-44.1919	-0.865053
27.7	Overweight and Obese	19	0	Male	25.9	Overfat/obese	2	0	0.262739	128.74	7.4	15.2	4.92	0.96	-9.01232	-0.0736307	19.0128	-63.4666	-55.8842	-122.202	-15.5851
20.1	Normal	18	1	Female	23.3	Healthy	1	0.37	0.528841	111.848	60.32	73.07	144.78	13.21	-8.64232	0.192472	2.12078	-10.5466	1.98579	17.6581	-3.33505
23.4	Normal	18	1	Female	29.3	Healthy	1	0	0.0506031	98.072	46.94	40.69	45.37	8.48	-9.01232	-0.285766	-11.6552	-23.9266	-30.3942	-81.7519	-8.06505
29.1	Overweight and Obese	21	1	Female	39.8	Overfat/obese	2	1.86	0.28879	156.128	79.61	106.47	158.14	22.56	-7.15232	-0.0475797	46.4008	8.74337	35.3858	31.0181	6.01495
27.7	Overweight and Obese	22	0	Male	21.3	Overfat/obese	2	9.71	0.626438	35.424	110.38	87.74	169.14	19.98	0.697684	0.290069	-74.3032	39.5134	16.6558	42.0181	3.43495
25.2	Overweight and Obese	20	1	Female	32.6	Healthy	1	5.4	0.527693	43.624	26.64	33.84	28.88	6.29	-3.61232	0.191323	-66.1032	-44.2266	-37.2442	-98.2419	-10.2551
22.2	Normal	19	1	Female	28.7	Healthy	1	2.77	0.270712	48.544	28.56	39.6	58.42	8.17	-6.24232	-0.0656571	-61.1832	-42.3066	-31.4842	-68.7019	-8.37505
26.2	Overweight and Obese	20	1	Female	32.9	Healthy	1	2.44	0.44883	86.756	40.35	46.52	69.08	12.09	-6.57232	0.112461	-22.9712	-30.5166	-24.5642	-58.0419	-4.45505
23.2	Normal	19	1	Female	26.3	Healthy	1	10.46	0.519452	9.84	23.35	31.41	48.93	5.48	1.44768	0.183083	-99.8872	-47.5166	-39.6742	-78.1919	-11.0651
27.3	Overweight and Obese	18	1	Female	38.6	Overfat/obese	1	0.02	0.409929	23.616	55.84	53.23	66.52	14.1	-8.99232	0.0735601	-86.1112	-15.0266	-17.8542	-60.6019	-2.44505
28	Overweight and Obese	20	1	Female	40.2	Overfat/obese	1	2.05	0.37653	52.152	13.31	26.96	15.3	3.06	-6.96232	0.0401611	-57.5752	-57.5566	-44.1242	-111.822	-13.4851
28.1	Overweight and Obese	19	1	Female	34.7	Overfat/obese	2	1.07	0.150979	28.864	65.66	69.29	215.83	12.14	-7.94232	-0.18539	-80.8632	-5.20663	-1.79421	88.7081	-4.40505
28.5	Overweight and Obese	18	1	Female	36.4	Overfat/obese	1	7.4	0.526261	12.464	45.37	41.96	71.38	13.64	-1.61232	0.189892	-97.2632	-25.4966	-29.1242	-55.7419	-2.90505
26.5	Overweight and Obese	21	1	Female	33.8	Healthy	1	37.05	0.450767	81.672	50.33	36.63	46.69	15.31	28.0377	0.114398	-28.0552	-20.5366	-34.4542	-80.4319	-1.23505
21.1	Normal	19	1	Female	21.4	Healthy	1	0.66	0.69569	90.364	50.21	50.04	102.07	11.6	-8.35232	0.35932	-19.3632	-20.6566	-21.0442	-25.0519	-4.94505
28.2	Overweight and Obese	20	1	Female	30.8	Healthy	2	1.93	0.232761	79.54	147.23	203.11	65.97	17.89	-7.08232	-0.103609	-30.1872	76.3634	132.026	-61.1519	1.34495
22.7	Normal	19	1	Female	29.5	Healthy	1	0.02	0.147072	75.276	56.84	59.47	110.8	13.89	-8.99232	-0.189298	-34.4512	-14.0266	-11.6142	-16.3219	-2.65505
22.3	Normal	23	1	Female	18.7	Underfat	1	2.38	0.148832	58.384	87.41	71.71	115.14	24.58	-6.63232	-0.187537	-51.3432	16.5434	0.625789	-11.9819	8.03495
23.7	Normal	21	1	Female	24.8	Healthy	1	1.73	0.424364	19.516	56.99	70.45	87.17	15.51	-7.28232	0.0879948	-90.2112	-13.8766	-0.634211	-39.9519	-1.03505
23	Normal	20	1	Female	25.9	Healthy	1	0.02	0.13286	165.148	51.69	47.27	170.64	8.39	-8.99232	-0.20351	55.4208	-19.1766	-23.8142	43.5181	-8.15505
26.9	Overweight and Obese	18	1	Female	36.2	Overfat/obese	2	16.89	0.629289	13.448	20.52	22.45	24.13	5.32	7.87768	0.292919	-96.2792	-50.3466	-48.6342	-102.992	-11.2251
18.4	Underweight	28	1	Female	14	Underfat	1	7.7	0.321506	41.984	60.16	55.3	56.65	8.96	-1.31232	-0.0148638	-67.7432	-10.7066	-15.7842	-70.4719	-7.58505
18.6	Normal	22	1	Female	13.7	Underfat	1	1	0.597524	107.092	51.86	84.95	77.65	10.93	-8.01232	0.261155	-2.63522	-19.0066	13.8658	-49.4719	-5.61505
24.2	Normal	21	1	Female	33.2	Healthy	1	0.24	0.285727	34.604	44.87	48.64	78.3	16.33	-8.77232	-0.0506423	-75.1232	-25.9966	-22.4442	-48.8219	-0.215053
22.4	Normal	19	1	Female	27.7	Healthy	1	0	0.210195	36.08	97.34	84.42	170.34	26.17	-9.01232	-0.126175	-73.6472	26.4734	13.3358	43.2181	9.62495
21.8	Normal	19	1	Female	24.4	Healthy	1	41.25	0.279328	53.792	58.15	51.99	72.41	14.31	32.2377	-0.0570417	-55.9352	-12.7166	-19.0942	-54.7119	-2.23505
19.2	Normal	19	1	Female	20.6	Healthy	1	4.01	0.48579	64.944	167.76	180.87	179.74	24.83	-5.00232	0.149421	-44.7832	96.8934	109.786	52.6181	8.28495
23.3	Normal	20	1	Female	33.9	Healthy	1	0	0.738037	49.528	39.88	42.1	27.93	7.14	-9.01232	0.401668	-60.1992	-30.9866	-28.9842	-99.1919	-9.40505
18.8	Normal	22	1	Female	24.3	Healthy	2	0.91	0.338113	74.62	28.88	30.48	107.01	8.4	-8.10232	0.00174321	-35.1072	-41.9866	-40.6042	-20.1119	-8.14505
20.5	Normal	19	1	Female	17.9	Underfat	1	3.83	0.373853	77.08	69.16	72.61	277.86	7.41	-5.18232	0.0374841	-32.6472	-1.70663	1.52579	150.738	-9.13505
24.7	Normal	18	1	Female	31	Healthy	1	5.06	0.496651	52.972	39.72	48.44	35.39	13.99	-3.95232	0.160281	-56.7552	-31.1466	-22.6442	-91.7319	-2.55505
17.9	Underweight	18	1	Female	13.2	Underfat	1	0.37	0.401786	130.38	55.13	36.38	254.63	21.64	-8.64232	0.0654167	20.6528	-15.7366	-34.7042	127.508	5.09495
17.8	Underweight	19	1	Female	14.3	Underfat	1	1.77	0.398959	41	31.11	33.87	49.04	7.34	-7.24232	0.0625894	-68.7272	-39.7566	-37.2142	-78.0819	-9.20505
22.5	Normal	19	1	Female	20.5	Healthy	1	0.83	0.227799	71.996	19.78	18.58	17.61	2.69	-8.18232	-0.10857	-37.7312	-51.0866	-52.5042	-109.512	-13.8551
33.7	Overweight and Obese	26	1	Female	41.9	Overfat/obese	1	0	0.197139	55.596	51.53	40.64	71.97	11.82	-9.01232	-0.13923	-54.1312	-19.3366	-30.4442	-55.1519	-4.72505
28.2	Overweight and Obese	23	1	Female	35.5	Overfat/obese	1	8.74	0.151907	68.716	59.59	68.07	108.37	17.84	-0.272316	-0.184463	-41.0112	-11.2766	-3.01421	-18.7519	1.29495
20.8	Normal	19	0	Male	11.4	Healthy	2	0	0.395832	98.892	68.5	85.06	68.71	9.45	-9.01232	0.0594623	-10.8352	-2.36663	13.9758	-58.4119	-7.09505
19.6	Normal	19	1	Female	19.3	Underfat	1	5.36	0.896066	69.372	54.14	45.16	53.1	14.4	-3.65232	0.559696	-40.3552	-16.7266	-25.9242	-74.0219	-2.14505
33.8	Overweight and Obese	19	1	Female	41.9	Overfat/obese	2	0.59	0.270058	55.268	8.85	9	59.12	8.37	-8.42232	-0.0663112	-54.4592	-62.0166	-62.0842	-68.0019	-8.17505
29.7	Overweight and Obese	21	1	Female	37.9	Overfat/obese	1	4.04	0.240562	69.536	37.78	40.63	90.68	11.04	-4.97232	-0.0958074	-40.1912	-33.0866	-30.4542	-36.4419	-5.50505
23.6	Normal	18	1	Female	26.5	Healthy	2	0.01	0.242352	49.856	54.58	57.74	111.22	29.58	-9.00232	-0.0940176	-59.8712	-16.2866	-13.3442	-15.9019	13.0349
18.1	Underweight	19	1	Female	19.5	Underfat	1	28.58	0.365472	18.04	93.93	99.19	181.36	23.72	19.5677	0.0291022	-91.6872	23.0634	28.1058	54.2381	7.17495
30.7	Overweight and Obese	20	1	Female	43.2	Overfat/obese	2	0.69	0.429648	58.384	48.81	121.17	206.96	16.42	-8.32232	0.0932786	-51.3432	-22.0566	50.0858	79.8381	-0.125053
30.7	Overweight and Obese	19	1	Female	37.7	Overfat/obese	1	8.32	0.285702	82.984	175.74	184.36	151.81	21.28	-0.692316	-0.0506677	-26.7432	104.873	113.276	24.6881	4.73495
23.7	Normal	21	1	Female	27.7	Healthy	1	27.51	0.417085	165.476	19.76	22.52	17.73	3.83	18.4977	0.0807156	55.7488	-51.1066	-48.5642	-109.392	-12.7151
24.4	Normal	22	1	Female	28.6	Healthy	1	7.59	0.261572	231.896	84.61	78.38	133.14	24.56	-1.42232	-0.0747975	122.169	13.7434	7.29579	6.01811	8.01495
25.5	Overweight and Obese	18	1	Female	29.9	Healthy	1	8.37	0.582415	39.196	69.61	83.66	92.16	16.87	-0.642316	0.246045	-70.5312	-1.25663	12.5758	-34.9619	0.324947
23	Normal	19	1	Female	27.2	Healthy	1	8.35	0.138682	70.192	42.42	48.3	58.22	9.63	-0.662316	-0.197687	-39.5352	-28.4466	-22.7842	-68.9019	-6.91505
23.7	Normal	20	1	Female	31.2	Healthy	2	7.09	0.367422	191.224	14.76	32.12	183.41	4.02	-1.92232	0.0310527	81.4968	-56.1066	-38.9642	56.2881	-12.5251
32.4	Overweight and Obese	18	1	Female	39.1	Overfat/obese	2	0	0.385558	13.776	29.04	35.23	43.48	8.56	-9.01232	0.0491885	-95.9512	-41.8266	-35.8542	-83.6419	-7.98505
19	Normal	22	1	Female	17.9	Underfat	1	36.83	0.166913	143.664	138.94	133.02	218.4	37.23	27.8177	-0.169456	33.9368	68.0734	61.9358	91.2781	20.6849
18	Underweight	19	1	Female	19.9	Underfat	1	6.34	0.170742	198.112	50.13	49.09	225.34	12.4	-2.67232	-0.165628	88.3848	-20.7366	-21.9942	98.2181	-4.14505
19.7	Normal	20	1	Female	20.7	Healthy	1	0.99	0.337886	214.02	34.58	33.12	68.3	11.93	-8.02232	0.00151676	104.293	-36.2866	-37.9642	-58.8219	-4.61505
19.6	Normal	20	1	Female	18.1	Underfat	2	0	0.16959	72.16	10.36	14.04	43.66	1.91	-9.01232	-0.16678	-37.5672	-60.5066	-57.0442	-83.4619	-14.6351
23.3	Normal	18	1	Female	28.8	Healthy	2	8.5	0.181763	78.392	30.78	40.91	45.69	6.79	-0.512316	-0.154606	-31.3352	-40.0866	-30.1742	-81.4319	-9.75505
21.3	Normal	19	1	Female	24.2	Healthy	2	0.68	0.188503	224.68	13.39	12.14	75.91	2.23	-8.33232	-0.147866	114.953	-57.4766	-58.9442	-51.2119	-14.3151
24.9	Normal	21	0	Male	18.6	Healthy	1	1.29	0.265639	32.964	60.01	68.57	55.78	11.79	-7.72232	-0.0707308	-76.7632	-10.8566	-2.51421	-71.3419	-4.75505
28.7	Overweight and Obese	25	0	Male	21.8	Overfat/obese	1	0	0.0850708	191.88	104.79	87.71	151.68	31.58	-9.01232	-0.251299	82.1528	33.9234	16.6258	24.5581	15.0349
24.1	Normal	22	0	Male	15.1	Healthy	1	8.06	0.261105	50.348	212.03	106.09	180.93	35.65	-0.952316	-0.0752645	-59.3792	141.163	35.0058	53.8081	19.1049
29	Overweight and Obese	18	1	Female	35.1	Overfat/obese	5	6.56	0.486357	0.984	20.64	30.95	220.57	15.95	-2.45232	0.149988	-108.743	-50.2266	-40.1342	93.4481	-0.595053
29.1	Overweight and Obese	18	0	Male	19.1	Healthy	1	0.01	0.13582	30.996	100.16	100.01	130.3	22.29	-9.00232	-0.200549	-78.7312	29.2934	28.9258	3.17811	5.74495
27.1	Overweight and Obese	28	0	Male	24.4	Overfat/obese	1	0.02	0.395001	151.044	63.93	55.38	133.54	23.48	-8.99232	0.058632	41.3168	-6.93663	-15.7042	6.41811	6.93495
27.5	Overweight and Obese	23	0	Male	26.4	Overfat/obese	1	16.92	0.256923	58.712	42.29	36.28	70.17	8.37	7.90768	-0.0794462	-51.0152	-28.5766	-34.8042	-56.9519	-8.17505
22.7	Normal	19	1	Female	20.2	Healthy	2	0.83	0.420797	149.404	59.6	76.53	87.3	25.88	-8.18232	0.0844271	39.6768	-11.2666	5.44579	-39.8219	9.33495
31.9	Overweight and Obese	23	1	Female	34.3	Overfat/obese	2	2.1	0.157229	51.988	35.01	22.43	229.32	15.02	-6.91232	-0.179141	-57.7392	-35.8566	-48.6542	102.198	-1.52505
26.1	Overweight and Obese	19	0	Male	17	Healthy	2	3.33	0.177063	194.832	155.51	163.14	619.11	93.75	-5.68232	-0.159306	85.1048	84.6434	92.0558	491.988	77.2049
26.8	Overweight and Obese	24	1	Female	40	Overfat/obese	1	0	0.418174	37.72	36.88	34.98	68.7	8.53	-9.01232	0.0818042	-72.0072	-33.9866	-36.1042	-58.4219	-8.01505
23.2	Normal	20	0	Male	14.3	Healthy	3	19.77	0.354507	23.124	125.81	111.53	177.18	28.81	10.7577	0.0181373	-86.6032	54.9434	40.4458	50.0581	12.2649
25.1	Overweight and Obese	18	1	Female	34.9	Overfat/obese	1	9.27	0.414699	213.036	23.73	28.82	80.45	6.47	0.257684	0.0783297	103.309	-47.1366	-42.2642	-46.6719	-10.0751
21.3	Normal	21	1	Female	24	Healthy	1	1.66	0.424096	31.324	68.85	77.01	77.95	16.72	-7.35232	0.0877267	-78.4032	-2.01663	5.92579	-49.1719	0.174947
26.7	Overweight and Obese	21	1	Female	35.9	Overfat/obese	1	0.91	0.218183	199.26	4.87	4.7	23.88	1.49	-8.10232	-0.118186	89.5328	-65.9966	-66.3842	-103.242	-15.0551
27.3	Overweight and Obese	19	1	Female	38.9	Overfat/obese	2	1.2	0.449035	1.968	16.88	18.7	101.09	4.7	-7.81232	0.112666	-107.759	-53.9866	-52.3842	-26.0319	-11.8451
18.2	Underweight	19	1	Female	18.2	Underfat	1	1.79	0.238334	13.776	37.18	51.77	44.45	12.45	-7.22232	-0.098035	-95.9512	-33.6866	-19.3142	-82.6719	-4.09505
27.2	Overweight and Obese	22	0	Male	19.6	Healthy	2	25.62	0.428087	129.068	37.29	72.95	157.91	10.72	16.6077	0.0917174	19.3408	-33.5766	1.86579	30.7881	-5.82505
23.3	Normal	22	1	Female	36.6	Overfat/obese	2	18.01	0.336763	63.304	149.01	141.75	244.95	33.51	8.99768	0.000393769	-46.4232	78.1434	70.6658	117.828	16.9649
29	Overweight and Obese	19	1	Female	38.8	Overfat/obese	1	0.53	0.771961	108.732	58.66	67.98	130.39	24.68	-8.48232	0.435591	-0.995221	-12.2066	-3.10421	3.26811	8.13495
27.2	Overweight and Obese	20	0	Male	18.4	Healthy	5	0.01	0.352183	66.584	290.89	255.01	239.55	57.83	-9.00232	0.0158131	-43.1432	220.023	183.926	112.428	41.2849
22.3	Normal	19	1	Female	25.6	Healthy	1	0.01	0.207496	90.036	48.95	65.85	40.19	20.25	-9.00232	-0.128873	-19.6912	-21.9166	-5.23421	-86.9319	3.70495
46.3	Overweight and Obese	20	1	Female	49.6	Overfat/obese	2	1.06	0.225985	15.744	33.98	37.04	194.06	5.54	-7.95232	-0.110384	-93.9832	-36.8866	-34.0442	66.9381	-11.0051
20.3	Normal	22	1	Female	18.3	Underfat	2	36.19	0.123387	81.836	140.51	141.57	176.79	29.5	27.1777	-0.212982	-27.8912	69.6434	70.4858	49.6681	12.9549
22.5	Normal	21	0	Male	13.4	Healthy	1	6.62	0.333657	65.6	25.44	21.64	89.55	3.49	-2.39232	-0.00271264	-44.1272	-45.4266	-49.4442	-37.5719	-13.0551
24.3	Normal	20	1	Female	32.1	Healthy	1	2.1	0.274837	40.344	25.65	30.58	45.19	11.25	-6.91232	-0.0615323	-69.3832	-45.2166	-40.5042	-81.9319	-5.29505
22	Normal	18	1	Female	24.1	Healthy	1	10.61	0.335985	18.86	69.52	81.61	335.35	18.96	1.59768	-0.000384601	-90.8672	-1.34663	10.5258	208.228	2.41495
47.2	Overweight and Obese	18	0	Male	44.4	Overfat/obese	2	0	0.393544	63.14	92.09	91.41	344.64	30.19	-9.01232	0.0571741	-46.5872	21.2234	20.3258	217.518	13.6449
30.8	Overweight and Obese	18	1	Female	42.9	Overfat/obese	1	50.13	0.14369	264.04	41.08	33.57	54.81	10.03	41.1177	-0.192679	154.313	-29.7866	-37.5142	-72.3119	-6.51505
18.7	Normal	20	0	Male	7.4	Underfat	1	0.69	0.329608	175.316	92.9	102.1	154.62	30.71	-8.32232	-0.00676145	65.5888	22.0334	31.0158	27.4981	14.1649
34.3	Overweight and Obese	22	1	Female	44.9	Overfat/obese	2	0.01	0.28477	58.056	65.67	91.68	559.16	12.38	-9.00232	-0.0515997	-51.6712	-5.19663	20.5958	432.038	-4.16505
19.7	Normal	21	0	Male	10.1	Healthy	#NULL!	0	0.26645	251.248	40.63	42.15	116.68	5.42	-9.01232	-0.0699196	141.521	-30.2366	-28.9342	-10.4419	-11.1251
20.3	Normal	19	1	Female	26.2	Healthy	1	6.57	0.196715	191.552	79.58	96.04	429.84	25.91	-2.44232	-0.139655	81.8248	8.71337	24.9558	302.718	9.36495
29.6	Overweight and Obese	22	0	Male	29.8	Overfat/obese	2	4.25	0.255864	13.612	207.09	189.71	405.22	26.99	-4.76232	-0.0805054	-96.1152	136.223	118.626	278.098	10.4449
21.5	Normal	19	1	Female	24.3	Healthy	1	0.05	0.353589	153.504	95.48	97.48	32.39	16.67	-8.96232	0.0172199	43.7768	24.6134	26.3958	-94.7319	0.124947
26.4	Overweight and Obese	19	1	Female	38.8	Overfat/obese	1	6.11	0.464603	29.684	45.77	47.46	69.72	6.85	-2.90232	0.128234	-80.0432	-25.0966	-23.6242	-57.4019	-9.69505
32.1	Overweight and Obese	20	0	Male	26.1	Overfat/obese	2	0.94	0.26256	171.708	176.12	168.21	280.5	34.23	-8.07232	-0.0738096	61.9808	105.253	97.1258	153.378	17.6849
29	Overweight and Obese	20	0	Male	24.1	Overfat/obese	2	40.09	0.716367	148.256	189.92	175.02	443.39	38.89	31.0777	0.379997	38.5288	119.053	103.936	316.268	22.3449
21.8	Normal	19	1	Female	24	Healthy	1	1.53	0.414413	192.536	59.7	80.16	110.05	13.75	-7.48232	0.0780433	82.8088	-11.1666	9.07579	-17.0719	-2.79505
22.4	Normal	21	1	Female	29.6	Healthy	2	2.39	0.439965	261.088	72.76	91.05	133.89	20.27	-6.62232	0.103595	151.361	1.89337	19.9658	6.76811	3.72495
23.5	Normal	21	1	Female	31.3	Healthy	2	3.3	0.508407	233.208	99.05	45.84	508.85	58.21	-5.71232	0.172038	123.481	28.1834	-25.2442	381.728	41.6649
21	Normal	19	1	Female	25.5	Healthy	2	0.07	0.400774	242.228	70.92	49.24	78.62	12.8	-8.94232	0.0644042	132.501	0.0533684	-21.8442	-48.5019	-3.74505
22.2	Normal	22	1	Female	25.2	Healthy	1	75.92	0.620879	189.584	49.82	62.48	207.4	6.02	66.9077	0.284509	79.8568	-21.0466	-8.60421	80.2781	-10.5251
22.8	Normal	21	1	Female	31.6	Healthy	1	13.94	0.162192	300.284	71.48	63.95	60.64	18.29	4.92768	-0.174177	190.557	0.613368	-7.13421	-66.4819	1.74495
32.2	Overweight and Obese	19	0	Male	26.7	Overfat/obese	1	60.91	0.0877931	128.084	227.38	124.75	273.96	21.38	51.8977	-0.248576	18.3568	156.513	53.6658	146.838	4.83495
26.8	Overweight and Obese	19	1	Female	36.1	Overfat/obese	2	7.4	0.10176	86.592	63.13	112.28	121.07	16.13	-1.61232	-0.234609	-23.1352	-7.73663	41.1958	-6.05189	-0.415053
17.9	Underweight	21	1	Female	21.8	Healthy	2	0.87	0.206589	122.508	149.24	204.81	279.24	37.69	-8.14232	-0.12978	12.7808	78.3734	133.726	152.118	21.1449
25.7	Overweight and Obese	22	1	Female	33.9	Healthy	2	2.62	0.440441	243.54	56.3	75.91	304.36	10.1	-6.39232	0.104072	133.813	-14.5666	4.82579	177.238	-6.44505
24.9	Normal	19	0	Male	16.9	Healthy	#NULL!	0	0.466606	121.032	29.81	34.72	13.15	4.25	-9.01232	0.130237	11.3048	-41.0566	-36.3642	-113.972	-12.2951
22.5	Normal	22	0	Male	11.6	Healthy	1	2.48	0.240788	65.272	78.77	65.5	179.8	20.65	-6.53232	-0.0955817	-44.4552	7.90337	-5.58421	52.6781	4.10495
23.2	Normal	21	1	Female	30.4	Healthy	1	12.87	0.154083	42.804	67.37	58.71	82.82	20.94	3.85768	-0.182286	-66.9232	-3.49663	-12.3742	-44.3019	4.39495
25.5	Overweight and Obese	19	1	Female	29.4	Healthy	1	42.41	0.18241	19.844	27.34	28.31	46.5	10.62	33.3977	-0.15396	-89.8832	-43.5266	-42.7742	-80.6219	-5.92505
20.8	Normal	21	1	Female	22.3	Healthy	2	6.88	0.0769763	212.544	21	24.44	99.42	6.79	-2.13232	-0.259393	102.817	-49.8666	-46.6442	-27.7019	-9.75505
20.6	Normal	20	1	Female	14.2	Underfat	2	5.66	0.115097	88.724	136.45	142.3	59.16	12.04	-3.35232	-0.221272	-21.0032	65.5834	71.2158	-67.9619	-4.50505
29.6	Overweight and Obese	20	0	Male	25	Overfat/obese	1	11.88	0.316567	267.648	54.65	47.64	62.74	8.61	2.86768	-0.0198028	157.921	-16.2166	-23.4442	-64.3819	-7.93505
18	Underweight	19	1	Female	14.7	Underfat	2	0	0.0887263	99.056	24.22	26.33	56.85	6.63	-9.01232	-0.247643	-10.6712	-46.6466	-44.7542	-70.2719	-9.91505
25.3	Overweight and Obese	21	0	Male	17.2	Healthy	1	38.82	0.072882	242.228	52.31	49.13	84.04	11.08	29.8077	-0.263487	132.501	-18.5566	-21.9542	-43.0819	-5.46505
22.2	Normal	19	1	Female	29.6	Healthy	1	19.88	0.193218	19.516	38.51	37.11	37.88	8.27	10.8677	-0.143151	-90.2112	-32.3566	-33.9742	-89.2419	-8.27505
19.6	Normal	20	1	Female	15.2	Underfat	1	18.41	0.727586	258.628	30.19	28.97	84.21	4.92	9.39768	0.391216	148.901	-40.6766	-42.1142	-42.9119	-11.6251
20.3	Normal	20	1	Female	14.7	Underfat	2	0.01	0.38447	197.62	34.71	45.67	113.04	9.43	-9.00232	0.0481003	87.8928	-36.1566	-25.4142	-14.0819	-7.11505
29.8	Overweight and Obese	20	1	Female	39.7	Overfat/obese	2	68.85	0.127749	130.38	589.91	587.28	462.58	107.73	59.8377	-0.20862	20.6528	519.043	516.196	335.458	91.1849
21.3	Normal	19	1	Female	21.9	Healthy	1	0	0.537297	63.632	46.83	42.11	44.82	7.37	-9.01232	0.200928	-46.0952	-24.0366	-28.9742	-82.3019	-9.17505
36.7	Overweight and Obese	21	1	Female	46.9	Overfat/obese	1	0.23	0.143251	39.36	39.13	38.16	67.21	7.37	-8.78232	-0.193119	-70.3672	-31.7366	-32.9242	-59.9119	-9.17505
18.4	Underweight	19	1	Female	12.6	Underfat	2	0.97	0.616104	113.488	61.41	66.22	34.08	5.64	-8.04232	0.279734	3.76078	-9.45663	-4.86421	-93.0419	-10.9051
17.6	Underweight	20	1	Female	16.2	Underfat	1	13.95	1.1491	72.324	41.61	51.49	58.95	10.65	4.93768	0.81273	-37.4032	-29.2566	-19.5942	-68.1719	-5.89505
27.3	Overweight and Obese	21	0	Male	22.9	Overfat/obese	2	5.08	0.173865	82.82	20.1	22.31	123.88	4.14	-3.93232	-0.162505	-26.9072	-50.7666	-48.7742	-3.24189	-12.4051
23.9	Normal	22	1	Female	35.2	Overfat/obese	1	63.71	0.622348	63.468	71.92	63.06	110.57	20.94	54.6977	0.285979	-46.2592	1.05337	-8.02421	-16.5519	4.39495
30.3	Overweight and Obese	21	1	Female	38.4	Overfat/obese	2	18.82	0.332082	62.32	30.98	41.22	73.46	15.67	9.80768	-0.00428784	-47.4072	-39.8866	-29.8642	-53.6619	-0.875053
23.2	Normal	20	1	Female	32.5	Healthy	1	5.05	0.553931	97.088	104.71	59.92	94.62	13.26	-3.96232	0.217562	-12.6392	33.8434	-11.1642	-32.5019	-3.28505
20.3	Normal	18	1	Female	17.5	Underfat	1	0.88	0.333738	277.324	46.74	42.5	70.3	11.32	-8.13232	-0.00263185	167.597	-24.1266	-28.5842	-56.8219	-5.22505
19.4	Normal	23	0	Male	11.8	Healthy	2	2.5	0.20053	121.852	5.92	7.76	21.34	1.41	-6.51232	-0.135839	12.1248	-64.9466	-63.3242	-105.782	-15.1351
24.9	Normal	19	1	Female	28.4	Healthy	1	1.04	0.513849	140.056	25.43	23.32	37.38	7.32	-7.97232	0.177479	30.3288	-45.4366	-47.7642	-89.7419	-9.22505
34.2	Overweight and Obese	20	1	Female	38.1	Overfat/obese	1	0.25	0.410193	34.768	54.29	54.81	144.97	11.79	-8.76232	0.0738238	-74.9592	-16.5766	-16.2742	17.8481	-4.75505
23.2	Normal	20	1	Female	29.4	Healthy	1	0.47	0.262542	155.144	94.8	86.77	141.84	20.67	-8.54232	-0.073827	45.4168	23.9334	15.6858	14.7181	4.12495
22.1	Normal	20	1	Female	20.1	Healthy	1	0	0.425868	47.232	58.06	45.98	92.97	10.97	-9.01232	0.0894981	-62.4952	-12.8066	-25.1042	-34.1519	-5.57505
18.7	Normal	21	1	Female	6.5	Underfat	2	6.21	0.608951	41	69.59	42	125.63	28.04	-2.80232	0.272582	-68.7272	-1.27663	-29.0842	-1.49189	11.4949
20.6	Normal	21	1	Female	18.1	Underfat	1	2.02	0.180789	83.312	44.54	36.73	65.9	22.18	-6.99232	-0.155581	-26.4152	-26.3266	-34.3542	-61.2219	5.63495
32.7	Overweight and Obese	23	0	Male	34.2	Overfat/obese	1	5.09	0.348632	96.104	331.97	346.38	159.25	22.05	-3.92232	0.0122624	-13.6232	261.103	275.296	32.1281	5.50495
29.3	Overweight and Obese	19	1	Female	36.8	Overfat/obese	2	0.83	0.746265	149.896	38.36	33.79	40.07	5.87	-8.18232	0.409895	40.1688	-32.5066	-37.2942	-87.0519	-10.6751
25.4	Overweight and Obese	25	1	Female	31.3	Healthy	1	1.64	0.484344	71.668	135.14	146.95	120.39	23.33	-7.37232	0.147975	-38.0592	64.2734	75.8658	-6.73189	6.78495
20.2	Normal	22	1	Female	18.8	Underfat	1	5.21	0.336646	51.988	39.12	35.43	128.4	14.08	-3.80232	0.000276841	-57.7392	-31.7466	-35.6542	1.27811	-2.46505
20.8	Normal	42	1	Female	28.5	Healthy	1	9.83	0.476725	168.592	37.65	31.05	53.25	16.72	0.817684	0.140356	58.8648	-33.2166	-40.0342	-73.8719	0.174947
22.2	Normal	20	1	Female	26.9	Healthy	2	0	0.264578	38.54	4.34	8.64	5.42	2.99	-9.01232	-0.0717912	-71.1872	-66.5266	-62.4442	-121.702	-13.5551
21.5	Normal	31	1	Female	21.6	Healthy	1	0.23	0.217992	144.156	131.82	95.61	116.11	38.16	-8.78232	-0.118377	34.4288	60.9534	24.5258	-11.0119	21.6149
26.9	Overweight and Obese	19	1	Female	29.5	Healthy	1	3.47	0.281491	198.44	193.03	105.07	381.96	25.13	-5.54232	-0.0548785	88.7128	122.163	33.9858	254.838	8.58495
24.9	Normal	18	1	Female	31.9	Healthy	1	2.63	0.492325	25.42	18.86	20.78	26.08	5.9	-6.38232	0.155956	-84.3072	-52.0066	-50.3042	-101.042	-10.6451
25.8	Overweight and Obese	19	1	Female	28.8	Healthy	1	6.56	0.251918	49.2	82.34	71.38	76.9	18.63	-2.45232	-0.0844518	-60.5272	11.4734	0.295789	-50.2219	2.08495
26.9	Overweight and Obese	22	0	Male	21.8	Overfat/obese	1	72.07	0.170989	123.164	54.66	32.7	109.31	10.83	63.0577	-0.16538	13.4368	-16.2066	-38.3842	-17.8119	-5.71505
34.8	Overweight and Obese	21	0	Male	30.2	Overfat/obese	2	0	0.279779	198.44	228.57	173.69	642.47	36.27	-9.01232	-0.0565907	88.7128	157.703	102.606	515.348	19.7249
21.8	Normal	19	1	Female	28.2	Healthy	1	8.38	0.205903	252.724	56.77	79.53	74.81	13.37	-0.632316	-0.130467	142.997	-14.0966	8.44579	-52.3119	-3.17505
21.1	Normal	18	1	Female	27	Healthy	2	0	0.190907	165.804	5.21	4.55	67.27	3.59	-9.01232	-0.145463	56.0768	-65.6566	-66.5342	-59.8519	-12.9551
28.6	Overweight and Obese	20	1	Female	38.1	Overfat/obese	2	8.6	0.092317	113.16	47.88	65.19	182.94	10.83	-0.412316	-0.244052	3.43278	-22.9866	-5.89421	55.8181	-5.71505
31.2	Overweight and Obese	23	1	Female	39.7	Overfat/obese	2	51.18	0.18267	364.408	48.81	42.18	91.39	16.58	42.1677	-0.1537	254.681	-22.0566	-28.9042	-35.7319	0.0349474
21.2	Normal	20	1	Female	26.5	Healthy	2	17.26	0.209508	226.976	73.18	69.1	96.64	21.28	8.24768	-0.126861	117.249	2.31337	-1.98421	-30.4819	4.73495
20.7	Normal	21	1	Female	18.3	Underfat	1	39.47	0.154723	169.576	45.39	39.4	60.55	8.57	30.4577	-0.181647	59.8488	-25.4766	-31.6842	-66.5719	-7.97505
23.4	Normal	20	1	Female	24	Healthy	1	25.49	0.230403	35.424	142.83	147.03	168.93	52.93	16.4777	-0.105966	-74.3032	71.9634	75.9458	41.8081	36.3849
19.6	Normal	20	0	Male	9.4	Underfat	2	0	0.964454	208.772	51.01	60.66	50.07	7.49	-9.01232	0.628085	99.0448	-19.8566	-10.4242	-77.0519	-9.05505
21.5	Normal	20	1	Female	27	Healthy	1	3.74	0.557037	220.416	48.25	50.58	49.88	13.35	-5.27232	0.220667	110.689	-22.6166	-20.5042	-77.2419	-3.19505
22.4	Normal	19	1	Female	26.9	Healthy	1	108.1	0.349908	137.924	40.19	56.31	104.75	12.35	99.0877	0.0135386	28.1968	-30.6766	-14.7742	-22.3719	-4.19505
17.5	Underweight	20	1	Female	15	Underfat	1	3.75	0.239971	65.436	40.78	47.45	52.6	7.59	-5.26232	-0.0963988	-44.2912	-30.0866	-23.6342	-74.5219	-8.95505
23.5	Normal	20	1	Female	27.6	Healthy	1	1.08	0.143671	173.02	83.73	72.99	184.82	21.45	-7.93232	-0.192699	63.2928	12.8634	1.90579	57.6981	4.90495
24.4	Normal	31	1	Female	27.8	Healthy	1	6.66	0.297138	51.66	49.64	37.02	85.36	19.22	-2.35232	-0.0392317	-58.0672	-21.2266	-34.0642	-41.7619	2.67495
23.1	Normal	19	1	Female	29.5	Healthy	2	6.4	0.320599	119.228	70.71	88.76	169.79	18.74	-2.61232	-0.0157704	9.50078	-0.156632	17.6758	42.6681	2.19495
29	Overweight and Obese	18	1	Female	33.1	Healthy	1	2.83	0.206856	145.468	50.63	52.77	57.39	11.45	-6.18232	-0.129513	35.7408	-20.2366	-18.3142	-69.7319	-5.09505
20.3	Normal	18	1	Female	11.4	Underfat	1	2.11	0.280725	41.164	31.77	39.17	62.26	9.77	-6.90232	-0.0556446	-68.5632	-39.0966	-31.9142	-64.8619	-6.77505
27.3	Overweight and Obese	21	0	Male	18	Healthy	1	0.67	0.0929212	68.388	74.83	62.11	107.32	10.83	-8.34232	-0.243448	-41.3392	3.96337	-8.97421	-19.8019	-5.71505
18.1	Underweight	21	1	Female	18.4	Underfat	1	2.55	0.34133	109.224	48.46	53.55	102.68	16.25	-6.46232	0.00496034	-0.503221	-22.4066	-17.5342	-24.4419	-0.295053
43.9	Overweight and Obese	22	1	Female	51.8	Overfat/obese	2	3.48	0.435772	120.376	498.53	409.73	246.57	60.97	-5.53232	0.099403	10.6488	427.663	338.646	119.448	44.4249
24.8	Normal	19	1	Female	35.1	Overfat/obese	1	29.02	0.479607	51.004	89.51	86.36	93.64	27.23	20.0077	0.143237	-58.7232	18.6434	15.2758	-33.4819	10.6849
22.9	Normal	19	1	Female	28.1	Healthy	1	0	0.477498	145.96	36.66	54.46	39.72	9.24	-9.01232	0.141129	36.2328	-34.2066	-16.6242	-87.4019	-7.30505
20.1	Normal	19	1	Female	20.9	Healthy	1	4.6	0.338375	81.18	56.93	67.37	63.8	22.3	-4.41232	0.00200593	-28.5472	-13.9366	-3.71421	-63.3219	5.75495
24.2	Normal	19	1	Female	31.1	Healthy	1	0.03	0.104398	200.244	60.68	78.2	85.53	17.36	-8.98232	-0.231971	90.5168	-10.1866	7.11579	-41.5919	0.814947
24.9	Normal	19	1	Female	27	Healthy	1	26.08	0.14552	111.848	44.47	32.44	74.53	12.96	17.0677	-0.190849	2.12078	-26.3966	-38.6442	-52.5919	-3.58505
23.6	Normal	23	0	Male	16.9	Healthy	1	38.16	0.773585	159.736	108.26	100.9	72.25	16.71	29.1477	0.437216	50.0088	37.3934	29.8158	-54.8719	0.164947
18.2	Underweight	19	1	Female	14.4	Underfat	1	0.01	0.136852	149.404	56.6	76.81	128.11	11.69	-9.00232	-0.199517	39.6768	-14.2666	5.72579	0.988105	-4.85505
28.9	Overweight and Obese	19	0	Male	21.5	Overfat/obese	1	11.68	0.14117	248.296	100.47	84.45	225.91	34.86	2.66768	-0.195199	138.569	29.6034	13.3658	98.7881	18.3149
20.4	Normal	20	1	Female	25.2	Healthy	1	0	0.305434	111.52	40.15	48.57	40.61	9.9	-9.01232	-0.0309357	1.79278	-30.7166	-22.5142	-86.5119	-6.64505
21.5	Normal	19	1	Female	21.3	Healthy	1	4.89	0.290483	332.592	81.47	91.69	180.48	22.86	-4.12232	-0.0458863	222.865	10.6034	20.6058	53.3581	6.31495
27.3	Overweight and Obese	19	1	Female	34.9	Overfat/obese	1	5.85	0.387743	82.656	60.26	49.88	65.22	13.11	-3.16232	0.0513732	-27.0712	-10.6066	-21.2042	-61.9019	-3.43505
24.9	Normal	19	1	Female	27.6	Healthy	2	0.84	0.60244	127.592	30.31	44.17	85.26	5.97	-8.17232	0.266071	17.8648	-40.5566	-26.9142	-41.8619	-10.5751
21.7	Normal	20	1	Female	28.5	Healthy	2	16.89	0.281894	51.004	59.71	59.86	242.94	21.98	7.87768	-0.0544755	-58.7232	-11.1566	-11.2242	115.818	5.43495
16	Underweight	18	1	Female	15.6	Underfat	1	0.31	0.363017	60.024	32.64	43.92	130.9	6.23	-8.70232	0.0266474	-49.7032	-38.2266	-27.1642	3.77811	-10.3151
20.4	Normal	19	1	Female	21.2	Healthy	2	3.3	0.252393	194.504	20.47	32.64	28.3	16.53	-5.71232	-0.0839763	84.7768	-50.3966	-38.4442	-98.8219	-0.0150526
18.8	Normal	19	1	Female	22.9	Healthy	2	1.88	0.410637	146.78	90.81	127.97	186.68	23.63	-7.13232	0.074268	37.0528	19.9434	56.8858	59.5581	7.08495
20.1	Normal	20	1	Female	24	Healthy	1	0.92	0.234705	190.404	62.92	83.61	83.25	10.75	-8.09232	-0.101665	80.6768	-7.94663	12.5258	-43.8719	-5.79505
26.4	Overweight and Obese	19	1	Female	32.1	Healthy	1	0	0.199988	87.412	28.49	26.62	23.91	6.49	-9.01232	-0.136381	-22.3152	-42.3766	-44.4642	-103.212	-10.0551
38.8	Overweight and Obese	19	1	Female	50.8	Overfat/obese	2	5.93	0.311031	267.976	51.06	39.97	453.67	16.34	-3.08232	-0.0253388	158.249	-19.8066	-31.1142	326.548	-0.205053
26.3	Overweight and Obese	19	1	Female	33.5	Healthy	1	0.01	0.492178	49.528	30.75	35.06	36.1	4.54	-9.00232	0.155809	-60.1992	-40.1166	-36.0242	-91.0219	-12.0051
19.9	Normal	21	1	Female	20.8	Healthy	2	1.35	0.375249	14.104	52.12	52.84	88.98	13.77	-7.66232	0.0388793	-95.6232	-18.7466	-18.2442	-38.1419	-2.77505
